# Supplementary material for: Lamin-A/C Is Modulated by the Involvement of Histamine-Mediated Calcium/Calmodulin-Dependent Kinase II in Lung Cancer Cells
Source: Int J Mol Sci. 2022 Aug 13;23(16):9075. doi: 10.3390/ijms23169075 (PMC9409298; doi:10.3390/ijms23169075)
Supplement: Supplementary file 1 [file ijms-23-09075-s001.zip]

Archive with 1 entries (1 files):
- ijms-1855301-supplementary.pdf
